# Supplementary material for: Clinical Impact of Pathogenic Variants in DNA Damage Repair Genes beyond BRCA1 and BRCA2 in Breast and Ovarian Cancer Patients
Source: Cancers (Basel). 2022 May 13;14(10):2426. doi: 10.3390/cancers14102426 (PMC9139211; doi:10.3390/cancers14102426)
Supplement: Supplementary file 1 [file cancers-14-02426-s001.zip]

Archive with 1 entries (1 files):
- cancers-1700686-supplementary.pdf
